# Supplementary material for: The preventive effect of chlorogenic acid on cisplatin-induced acute kidney injury in mice
Source: Front Vet Sci. 2026 Feb 19;13:1763548. doi: 10.3389/fvets.2026.1763548 (PMC12960156; doi:10.3389/fvets.2026.1763548)
Supplement: Supplementary file 2 [file Data_Sheet_1.ZIP]

Archive with 31 entries (24 files):
- RAW data MS ID1763548/
- RAW data MS ID1763548/Figure 2/
- RAW data MS ID1763548/Figure 2/Figure 2F WB images/
- RAW data MS ID1763548/Figure 2/Figure 2F WB images/GCLC/
- RAW data MS ID1763548/Figure 2/Figure 2F WB images/GCLC/GCLC 1 in Fig 2F PVDF membrane.tif
- RAW data MS ID1763548/Figure 2/Figure 2F WB images/GCLC/GCLC 1 in Fig 2F.tif
- RAW data MS ID1763548/Figure 2/Figure 2F WB images/GCLC/GCLC 2 PVDF membrane.tif
- RAW data MS ID1763548/Figure 2/Figure 2F WB images/GCLC/GCLC 2.tif
- RAW data MS ID1763548/Figure 2/Figure 2F WB images/GCLC/GCLC 3 PVDF membrane.tif
- RAW data MS ID1763548/Figure 2/Figure 2F WB images/GCLC/GCLC 3.tif
- RAW data MS ID1763548/Figure 2/Figure 2F WB images/Keap1/
- RAW data MS ID1763548/Figure 2/Figure 2F WB images/Keap1/Keap1 1 in Fig 2F PVDF membrane.tif
- RAW data MS ID1763548/Figure 2/Figure 2F WB images/Keap1/Keap1 1 in Fig 2F.tif
- RAW data MS ID1763548/Figure 2/Figure 2F WB images/Keap1/Keap1 2 PVDF membrane.tif
- RAW data MS ID1763548/Figure 2/Figure 2F WB images/Keap1/Keap1 2.tif
- RAW data MS ID1763548/Figure 2/Figure 2F WB images/Keap1/Keap1 3 PVDF membrane.tif
- RAW data MS ID1763548/Figure 2/Figure 2F WB images/Keap1/Keap1 3.tif
- RAW data MS ID1763548/Figure 2/Figure 2F WB images/Nrf2/
- RAW data MS ID1763548/Figure 2/Figure 2F WB images/Nrf2/Nrf2 1 in Fig 2F PVDF membrane.tif
- RAW data MS ID1763548/Figure 2/Figure 2F WB images/Nrf2/Nrf2 1 in Fig 2F.tif
- RAW data MS ID1763548/Figure 2/Figure 2F WB images/Nrf2/Nrf2 2 PVDF membrane.tif
- RAW data MS ID1763548/Figure 2/Figure 2F WB images/Nrf2/Nrf2 2.tif
- RAW data MS ID1763548/Figure 2/Figure 2F WB images/Nrf2/Nrf2 3 PVDF membrane.tif
- RAW data MS ID1763548/Figure 2/Figure 2F WB images/Nrf2/Nrf2 3.tif
- RAW data MS ID1763548/Figure 2/Figure 2F WB images/a┬-actin/
- RAW data MS ID1763548/Figure 2/Figure 2F WB images/a┬-actin/a┬-actin 1 in Fig 2F PVDF membrane.tif
- RAW data MS ID1763548/Figure 2/Figure 2F WB images/a┬-actin/a┬-actin 1 in Fig 2F.tif
- RAW data MS ID1763548/Figure 2/Figure 2F WB images/a┬-actin/a┬-actin 2 PVDF membrane.tif
- RAW data MS ID1763548/Figure 2/Figure 2F WB images/a┬-actin/a┬-actin 2.tif
- RAW data MS ID1763548/Figure 2/Figure 2F WB images/a┬-actin/a┬-actin 3 PVDF membrane.tif
- RAW data MS ID1763548/Figure 2/Figure 2F WB images/a┬-actin/a┬-actin 3.tif
